# Supplementary material for: The botanical education extinction and the fall of plant awareness
Source: Ecol Evol. 2022 Jul 10;12(7):e9019. doi: 10.1002/ece3.9019 (PMC9271370; doi:10.1002/ece3.9019)
Supplement: Supplementary file 1 — Appendix S1 Supporting information [file ECE3-12-e9019-s001.zip]

Archive with 2 entries (2 files):
- ECE3_9019_Biological Sciences 0708-2021 update.xlsx
- ECE3_9019_Stroudetal_program_plant_content.xlsx
