# Supplementary material for: The botanical education extinction and the fall of plant awareness
Source: Ecol Evol. 2022 Jul 10;12(7):e9019. doi: 10.1002/ece3.9019 (PMC9271370; doi:10.1002/ece3.9019)
Supplement: Supplementary file 1 — Appendix S1 Supporting information [file ECE3-12-e9019-s001.zip › ECE3_9019_Biological Sciences 0708-2021 update.xlsx]

## Sheet: First Years
	First Year Undergraduate Degree students in Biology and Agriculture disciplines
	Academic Year	Fee eligibility	(C1) Biology	(C2) Botany	(C3) Zoology	(C4) Genetics	(D4) Agriculture	(D5) Forestry	(D7) Agricultural sciences	Total	Plant Science	Plant science and allies
	2007/08	Eligible to pay home fees	7150	40	1075	400	1030	75	0	9770	40	1145
		Not eligible to pay home fees	320	0	15	45	45	0		425	0	45
	2008/09	Eligible to pay home fees	7320	35	1130	435	1130	60		10110	35	1225
		Not eligible to pay home fees	400	5	20	40	45	0		510	5	50
	2009/10	Eligible to pay home fees	7755	50	1265	390	1310	100	0	10870	50	1460
		Not eligible to pay home fees	410		15	30	40	0		495	0	40
	2010/11	Eligible to pay home fees	7460	30	1395	355	1360	90		10690	30	1480
		Not eligible to pay home fees	365		20	40	40	5		470	0	45
	2011/12	Eligible to pay home fees	8085	40	1545	375	1465	140		11650	40	1645
		Not eligible to pay home fees	395	0	25	50	40	0		510	0	40
	2012/13	Eligible to pay home fees	7210	60	1355	375	1115	50		10165	60	1225
		Not eligible to pay home fees	490	5	30	40	25	5		595	5	35
	2013/14	Eligible to pay home fees	7995	50	1685	400	1230	65		11425	50	1345
		Not eligible to pay home fees	560	0	40	45	30	0		675	0	30
	2014/15	Eligible to pay home fees	8425	40	1835	420	1125	55	0	11900	40	1220
		Not eligible to pay home fees	565	10	40	60	30	5		710	10	45
	2015/16	Eligible to pay home fees	8480	40	1710	380	1100	45	5	11765	40	1190
		Not eligible to pay home fees	565	5	50	60	60	0		740	5	65
	2016/17	Eligible to pay home fees	8220	50	1690	450	1000	30	10	11460	50	1090
		Not eligible to pay home fees	515	10	55	65	45	0		690	10	55
	2017/18	Eligible to pay home fees	8260	65	1815	380	1075	35	0	11630	65	1175
		Not eligible to pay home fees	600	10	50	65	55	5		785	10	70
	2018/19	Eligible to pay home fees	8410	60	1870	350	1035	35	20	11800	60	1150
		Not eligible to pay home fees	700	10	70	80	55	0	5	925	10	70
	Table 2. First Years: JACS (Joint Academic Coding System) v3 for selected subjects 2012-13 to 2018-19									140765	615	15940
	* the version of JACS used by universities changed from v2 to v3 in 2012-13. The change between versions
	was big, involving the recoding of all courses (even though the resulting categories, at this level, look the same!)
	and this is probably why the 2012-13 figures look rather out of kilter with the preceding and following years.
	Academic Year	Fee eligibility	(03-01-01) Biosciences (non-specific)	(03-01-02) Biology (non-specific)	(03-01-03) Ecology and environmental biology	(03-01-05) Plant sciences	(03-01-06) Zoology	(03-01-07) Genetics	(06-01-02) Agricultural sciences	(06-01-03) Agriculture	(06-01-05) Forestry and arboriculture	Total	Plant Science	Plant science and allies
	2019/20	Eligible to pay home fees	3040	3760	1605	40	1650	355	40	820	40	11350	40	2545
		Not eligible to pay home fees	265	495	95	0	50	85	10	55	0	1055	0	160
	2020/21	Eligible to pay home fees	3185	4170	1775	45	1785	345	55	905	30	12295	45	2810
		Not eligible to pay home fees	280	500	80	5	60	75	10	65	0	1075	5	160
	Table 3. First Years: HECOS (Higher Education Classification of Subjects) Common Aggregation Hierarchy for selected subjects 2019-20 -										total	25775	90	5675

## Sheet: Graduates
	Undergraduate Degree qualifiers in Biology and Agriculture disciplines
	Table 4. Qualifiers: JACS (Joint Academic Coding System) v2 for selected subjects 2007-08 to 2011-12
	Academic Year	(C1) Biology	(C2) Botany	(C3) Zoology	(C4) Genetics	(D4) Agriculture	(D5) Forestry	(D7) Agricultural sciences	Total	Plant Science	Plant science and allies	Plant Sci in total (%)	Plant and Allied in total (%)
	2007/08	4730	45	895	485	1010	55	70	7360	45	1180	0.611413	16.0326
	2008/09	4665	35	925	465	910	65	55	7175	35	1065	0.487805	14.8432
	2009/10	4760	50	970	460	915	80	5	7245	50	1050	0.690131	14.4928
	2010/11	5050	50	1065	420	1000	60	5	7655	50	1115	0.653168	14.5656
	2011/12	5170	40	1240	470	1055	75	0	8050	40	1170	0.496894	14.5342
	2012/13	5915	30	1205	480	1120	75	0	8825	30	1225	0.339943	13.881
	2013/14	6480	45	1490	500	1235	95	0	9845	45	1375	0.457085	13.9665
	2014/15	6030	40	1315	450	1070	60	0	8965	40	1170	0.44618	13.0508
	2015/16	6295	65	1445	510	1055	65	0	9435	65	1185	0.688924	12.5596
	2016/17	6630	55	1600	540	1155	55	0	10035	55	1265	0.548082	12.6059
	2017/18	6920	50	1590	550	1020	35	0	10165	50	1105	0.491884	10.8706
	2018/19	6840	60	1505	595	1105	25	5	10140	60	1195	0.591716	11.785
	Total	69485	565	15245	5925	12650	745	140	104895	565	14100	0.538634	13.442
	Table 5. Qualifiers: JACS (Joint Academic Coding System) v3 for selected subjects 2012-13 to 2018-19
	Academic Year	(03-01-01) Biosciences (non-specific)	(03-01-02) Biology (non-specific)	(03-01-03) Ecology and environmental biology	(03-01-05) Plant sciences	(03-01-06) Zoology	(03-01-07) Genetics	(06-01-02) Agricultural sciences	(06-01-03) Agriculture	(06-01-05) Forestry and arboriculture
	2019/20	2170	3280	1215	35	1510	490	45	735	35
	2020/21	2330	3080	1260	45	1450	465	45	775	35
	Table 6. Qualifiers: HECOS (Higher Education Classification of Subjects) Common Aggregation Hierarchy for selected subjects 2019-20 -

## Sheet: Year of course
	Undergraduate Degree students by Year of Course for JACS Botany or HECOS Plant Sciences subjects
		(C2) Botany
	Academic Year	Foundation year	Year 1	Year 2	Year 3	Year 4	Year 5	Year 6+
	2007/08	0	30	40	35	20	0	0
	2008/09		25	40	45	20	0	5
	2009/10		35	30	50	35		0
	2010/11		25	35	35	35	5	0
	2011/12		35	35	35	20
	Table 7. Year of course: JACS (Joint Academic Coding System) v2 for selected subjects 2007-08 to 2011-12
		(C2) Botany
	Academic Year	Foundation year	Year 1	Year 2	Year 3	Year 4	Year 5	Year 6+
	2012/13	0	50	35	30	20
	2013/14	0	45	50	45	30	0
	2014/15	5	40	45	65	20		0
	2015/16	0	40	40	50	40
	2016/17		50	35	65	25
	2017/18		55	40	65	25	0
	2018/19	5	50	55	55	35	0
	Table 8. Year of course: JACS (Joint Academic Coding System) v3 for selected subjects 2012-13 to 2018-19
		(03-01-05) Plant sciences
	Academic Year	Foundation year	Year 1	Year 2	Year 3	Year 4	Year 5
	2019/20		50	45	45	15
	2020/21	5	60	35	50	25	0
	Table 9. Year of course: HECOS (Higher Education Classification of Subjects) Common Aggregation Hierarchy for selected subjects 2019-20 -

## Sheet: Module subject
	Undergraduate Degree students FTE of students on JACS Botany or HECOS Plant Sciences modules
		Year of course
	Academic Year	Foundation year	Unknown	Year 1	Year 2	Year 3	Year 4	Year 5	Year 6+
	2007/08	0	0	455	285	245	40	0	0
	2008/09	0	10	500	325	240	50	0	0
	2009/10		5	500	340	250	60	0	0
	2010/11	0	70	455	355	250	70	5	0
	2011/12		50	450	315	240	50	0	0
	Table 10. Module FTEs: JACS (Joint Academic Coding System) v2 for selected modules 2007-08 to 2011-12
		Year of course
	Academic Year	Unknown	Year 1	Year 2	Year 3	Year 4	Year 5	Year 6+
	2012/13	25	330	335	235	50	0	0
	2013/14	15	365	345	215	60	0	0
	2014/15		330	355	225	55	0	0
	2015/16	0	355	305	215	70	0	0
	2016/17		325	280	195	60	0	0
	2017/18		315	260	195	75	0
	2018/19		340	280	185	70	0	0
	Table 11. Module FTEs: JACS (Joint Academic Coding System) v3 for selected modules 2012-13 to 2018-19
		Year of course
	Academic Year	Year 1	Year 2	Year 3	Year 4	Year 5	Year 6+
	2019/20	165	90	110	35	0	0
	2020/21	125	90	40	20	0	0
	Table 12. Module FTEs: HECOS (Higher Education Classification of Subjects) Common Aggregation Hierarchy for selected modules 2019-20 -

## Sheet: Sheet1
Academic Year	First year cohort	Graduates cohort	Change cohort	total of cohort
2007/08	40	Na	Na	Na
2008/09	40	Na	Na	Na
2009/10	50	50	10	25
2010/11	30	50	10	25
2011/12	40	40	-10	-20
2012/13	65	30	0	0
2013/14	50	45	5	12.5
2014/15	50	40	-25	-38.4615
2015/16	45	65	15	30
2016/17	60	55	5	10
2017/18	Na	50	5	11.1111
2018/19	Na	60	0	0
Total	470	485	15	5.51496
