# Supplementary material for: The botanical education extinction and the fall of plant awareness
Source: Ecol Evol. 2022 Jul 10;12(7):e9019. doi: 10.1002/ece3.9019 (PMC9271370; doi:10.1002/ece3.9019)
Supplement: Supplementary file 1 — Appendix S1 Supporting information [file ECE3-12-e9019-s001.zip › ECE3_9019_Stroudetal_program_plant_content.xlsx]

## Sheet: biology programs plant content
identification and fieldwork	physiology	Genetics and evolution	Ecology and environment	bioenegetics	agriculture and industry	General
	Fungi and Plant Pathology (PLSC10004)	Plant Evolution (PLSC10020)	Ecological Concepts and Plant Science	Life Processes Part A	Agricultural Biotechnology	Plants for the Future: Frontiers in Plant Science
	Animal and Plant Physiology	Diversity of Life	Plants and Planet	Molecular Strategies for Survival: Time, Light and Stress (PLSC10025)	CROPS FOR THE FUTURE	Plant Sciences: from Cells to the Environment
	PLANT AND ALGAL PHYSIOLOGY		Diversity of Life Part B	Molecular and Synthetic Plant Biology 3 (BILG09021)	Plant Growth, Resources and Food Security	Frontiers in Plant Biology
	ORGANISMS AND ENVIRONMENT		Plant Evolution, Development and Diversity	Molecular Plant Science	Sustainable Food Production	Current Research in Plant and Microbial Biology
	Evolution and Ecology of Plants 3 (BILG09011)		Plant Geography (PLSC10018)	Applied Plant Biology 3 (BILG09020)		future plant: from laboratory to field
	Plant Development: Making a plant in theory and practice		Ecology of Animals, Plants and Microbes	Plant Biotechnology & Development		Plant Biology
	Plant Development: Making a plant in theory and practice		Current Research in Ecology - BIO00073H	Plant Cell Biology 2023-24	Applied Biology and Agriculture	Plant Science Research Project
	How Plants Work		Organisms in their Environment	Plant Molecular Development	plant disease control	Plant Science Synoptic Examination (PLSC10006)
	Plant Growth and Development (PLSC10024)		The Green Planet 2 (BILG08016)		plants and the soil environment	Plants for the Future
	sex, flowers, and biotechnology		Global change		Crop Pests	Animal and plant science tutorials
	Molecular plant pathology		Animal-Plant Interaction (ZLGY10020)		Plant Biotechnology (PLSC10023)	Applied Plant Biology 2023-24
	Plant Biology and Rhizosphere Interactions		Tropical Forest Ecology and conservation
	Plant Development and Function		Plant, cell, and Environment
	Animal and Plant Biology		The Green planet
	Plants		Principles in plant ecology
	Animal and Plant Biology		Plant Evolution and Ecology (BIOL0042)
			Environmental Biology Practicals

## Sheet: Russell group
Uni	Biology program title	number of modules 1st year	number of modules 2nd year	number of modules 3rd year	Ecology and affiliated life science - implied focus plants or strong ecological context	Dedicated animals content	Key or central plant focus)	Modules with some ID component	Modules with clear plant ID component	total number modules	Ecology and affiliated life science - implied focus plants or strong ecological context	Dedicated animals content	Key or central plant focus)	Modules with some ID component	Modules with clear plant ID component	Does uni offer Plant science course	notes
University of Birmingham	BSc Biological Sciences	7	11	19	Biodiversity and Conservation Management;Biodiversity and Conservation Management ;Conservation Practice: Genes to Ecosystems; Critical Issues for 21st Century Ecosystems;	Introduction to Evolution and Animal Biology;Animal Biology;Evolution of Humans and Other Animals ;Adaptation to changing environments;Living in Groups: Collective Behaviour in Animals;Evolution of vertebrates;Advanced Topics in Animal Behaviour;	Ecological Concepts and Plant Science; Plant Sciences: from Cells to the Environment;	Adaptations to Aquatic Environments: Field Course;	Alpine and Glacial Ecology in Norway;	37	4	2	7	1	1	No
University of Bristol	Biology (BSc)	14	10	15	Diversity of Life Part A;Ecology and Conservation;The Ecology of Food Production and the Farmed Landscape;Tree of Life;Field Course or Laboratory Workshop in 2021;Current Topics in Biology; Sustainable Development;field course (non-discript);Evolutionary Biology;Diversity of Life Part B;Life Processes Part A;	Staying Alive: The Behaviour, Psychology and Ecology of Predator-Prey Interactions;Communication and Cognition in Animal Societies;Sex, Behaviour and Life Histories;Social Evolution: Genes to Societies;Sensory Ecology;Neuroethology;Animal and Plant Physiology;	Plants and Planet;Animal and Plant Physiology;Plant Environmental Adaptation;Agricultural Biotechnology; Plant Evolution, Development and Diversity;			39	11	5	7	0	0	Yes	strong plant component - some compulsory plant content
Cardiff University	Biological Sciences (BSc)	6	13	17	Structure and Function of Living Organisms;Organisms and Environment;Ecology Part A;Ecology Part B;Ecosystems, Sustainability and Global Change;Genetics and Evolution;Evolution and Adaptation;Biodiversity and Conservation Biology;	Animal Diversity and Adaptation;Physiology;Brain and Behaviour;	Plants for the Future: Frontiers in Plant Science;	Ecology Part B;		36	8	1	3	1	0	NA	slightly different course structure ; mostly generic references - no actual mentions to specific plant ID skills
Durham University	Biological Sciences	45			ORGANISMS AND ENVIRONMENT;ECOLOGY; STRESS AND RESPONSES TO THE ENVIRONMENT;ECOLOGY IN THE ANTHROPOCENE;CONSERVATION BIOLOGY;ORGANISMS AND ENVIRONMENT;	BIOL1151: INTRODUCTION TO PHYSIOLOGY;	PLANT AND ALGAL PHYSIOLOGY; CROPS FOR THE FUTURE;	FIELD COURSE;		45	6	2	1	1	0
University of Edinburgh	BIOLOGICAL SCIENCES		66		Biology, Ecology and Environment 1 (BILG08017);Origin and Diversity of Life 1 (BILG08001);Population and Community Ecology 3 (BILG09009);Conservation and Management of Natural Populations (ECLG10009);Ecology Research Project (ECLG10008);Ecology Synoptic Paper (ECLG10006);Evolution and Climate Change (ZLGY10023);Molecular Ecology (ZLGY10007);Conservation and Management of Natural Populations (ECLG…	Animal Biology 2;Animal Diversity and Evolution 3;Behavioural Ecology 3;Field Zoology 3;Mammalian Transgenic Technology and Regenerative Medicine;Dinosaur Palaeobiology;Evolution of Parental Care;Evolution of Social Behaviour;Parasitic Diseases of Veterinary and Public Health Importance; Segmentation: Evolution and Development;Zoology Research Project;Zoology Synoptic Examination;	The Green Planet 2 (BILG08016);Applied Plant Biology 3 (BILG09020);Evolution and Ecology of Plants 3 (BILG09011);Molecular and Synthetic Plant Biology 3 (BILG09021);Fungi and Plant Pathology (PLSC10004);Molecular Strategies for Survival: Time, Light and Stress (PLSC10025);Plant Biotechnology (PLSC10023);Plant Evolution (PLSC10020);Plant Geography (PLSC10018);Plant Growth and Development (PLSC1002…	Plant Science Field Course (PLSC10002);	Biological Sciences (Ecology) Field Course (ECLG10007);	66	15	13	12	1	1	Yes
University of Exeter	BSc Biological Sciences	8	19	22	Ecology;Ecology and Environmental change ;Ecotoxicology;BIO2074 Marine Biology; BIO2093 Modern Theories of Evolution; BIO3083 Current Issues in Marine Biology	BIO1331 Animals;BIO2081 Coral Reef Field Course;BIO2082 Animal Ecophysiology; PSY2214 Observations and Experiments in Animal Behaviour; PSY2217 Wild Behaviour; BIO3091 Animal Developmental Biology; BIO3098 Biology of Marine Vertebrates;	Plants;Molecular Plant Science;Frontiers in Plant Biology;	BIO2096 Practical Skills in Field Ecology		49	5	3	7	0	0
University of York	BSc (Hons) Biology	9	12	15	Advanced Ecology Field Course - BIO00084H;Advanced Topics in Evolution & Genetics in Ecology - BIO00074H;Advanced Ecology Field Course - BIO00084H;Genetics & Evolution - BIO00009C;Organisms in their Environment;Current Research in Ecology - BIO00073H;	Animal and Plant Biology;Ecology of Animals, Plants and Microbes;	Animal and Plant Biology;Ecology of Animals, Plants and Microbes;Food & Fuel - BIO00049I			36	6	2	2	0	0
Imperial College London	Biological Sciences	4	15	25	Evolution and Diversity;Ecology and Evolution;Essentials of Ecology; Population & Community Ecology OR Resource Management;Evolutionary Biology;Biodiversity & Conservation Biology;Biodiversity Genomics;Global Change Biology;	Behavioural Ecology; Vertebrate Form and Evolution; Disease Ecology and Epidemiology ;	Plant Biotechnology & Development;Symbiosis, Plant Immunity and Disease;	Ecological Field Skills;African Biology Field Course ;		44	8	2	3	2	0
University of Leeds	BSC Biology	13	23	29	Living Planet;Coastal and Upland Habitats Field Course;Level 3 Field Course (South Africa);Advanced Topics in Ecology;Advanced Topics in Conservation Science;Level 3 Field Course (South Africa);FOBS1135 The Basis of Life;BLGY3246 Evolution and Population Genetics;Advanced Topics in Evolution;Evolution and Population Genetics;	Animal Behaviour; BLGY2223 Organismal Evolution; Parasitology; Animal Developmental Biology; Animal Physiology; Social Insect Biology;Advanced Topics in Animal Science;Advanced Topics in Behaviour: from sex to death;	Applied Biology and Agriculture;How Plants Work;Sustainable Food Production;Plant Development: Making a plant in theory and practice;Plant Growth, Resources and Food Security;Plant Development: Making a plant in theory and practice;	;Mediterranean Ecology Field Course;	Exploring Whole Organism Biology in the Lab and Field;Urban Ecology and Conservation Field Course;	65	10	6	8	2	2
University of Liverpool	Biological Sciences (BSc)	18	41	43	Ecology and the Global Environment (LIFE120);Ecology Practical Skills (ENVS261) ;Advanced Topics in Ecology (LIFE337);Conservation Biology (LIFE326) (some plant content);Evolution (LIFE103);Marine Biology: Life in the Seas and Oceans (ENVS121);Marine Ecosystems: Diversity, Processes and Threats (ENVS122);Evolutionary Biology (LIFE213);Population and Community Ecology (LIFE214)	Animal Biodiversity (LIFE112) ;Introduction to Animal Husbandry (LIFE118);Introduction to Animal Infectious Diseases, Epidemiology and Public Health (LIFE126) ;Animal Behaviour (LIFE211);Comparative Animal Physiology (LIFE212);Veterinary Form and Function (LIFE215) ;Veterinary Parasitology and Public Health (LIFE216);Advanced Animal Husbandry (LIFE217);Advanced Techniques in Zoology (LIFE230) ;Ad…		Biology & Ecology Field Skills (LIFE124);Biodiversity Practical Skills (LIFE233);Tropical Ecology Field Course (LIFE222);		102	8	0	15	3	0
University of Manchester	BSc Biology	24	43	9	Introduction to Ecology;Non-Residential Field Course in Ecology & Behaviour; Biodiversity; Ecology and Conservation; Issues in Environmental History;Fundamentals of Evolutionary Biology;Evolution and Palaeobiology;The Crisis of Nature: Issues in Environmental History;Advances in Palaeobiology	Field Course in Animal Behaviour and Diversity;Animal Diversity;Parasitology;Animal Physiology;Animal Behaviour;Dinosaur Palaeobiology;Primate Evolution and Human Origins;	Plants for the Future;	Field Course in Mediterranean Biodiversity and Conservation;		76	8	1	7	1	0	Yes
Newcastle University	Biology	11	17	11	Diversity of Life: Form and Function;Ecology and Conservation;Biodiversity, Ecology and Conservation;BIO3039 : Biodiversity Science and Management;Current Research in Ecology;	Animal Function (Physiology and Development);Animal Parasitology;Animal Behaviour;Vertebrate Biology;Insect and arthropod biology;Physiological Zoology;Mammal Surveying Skills;	Crop Pests;Plant Biology;Current Research in Plant and Microbial Biology;Marine Microbiology and Primary Producers;	Residential Field Course;	Field Identification Skills;	39	5	4	7	1	1	Yes
University of Nottingham	Biology BSc	8	17	25	Evolutionary ecology; conservation genetic; conservation; biological challenges in the tropics; ecology; Life on earth; evolution, ecology, and behaviour; evolution, ecology, and behaviour; evolutionary ecology; population genetics; conservation genetics	evolutionary ecology of animals; building brains; reproductive physiology; animal behaviour and physiology; behavioural ecology field course; developmental biology; evolution and behaviour; molecular parasitology; advanced developmental biology; reproduction and fertility;	Molecular plant pathology; plant disease control;sex, flowers, and biotechnology; plants and the soil environment; The Green planet;	Biodiversity field course;		50	10	5	10	1	0	Yes
Queen Mary University of London	Biology	8	12	16	Ecology (includes field trip to Somerset);Ecological Interactions;Climate Change and Conservation Challenges*;Evolution;Diversity of Life;	Mammals and Evolution;Physiology;Reproductive and Development Biology;Diversity of Life;		Ecological Interactions II (includes field trip to Croatia)*;Savannah Ecology and Conservation (includes field trip to the African savannas)*;		36	5	0	4	2	0
Queen's University Belfast	Biological Sciences	3	12	10	Diversity of Life;Applied Ecology;Global Change Biology;Conservation Biology;Biodiversity;Coastal and Oceanic Biology	Invertebrate Biology;Animal Biology and Physiology;Parasitology;Zoonoses;Behavioural Ecology;	Plant Biology and Rhizosphere Interactions;			25	5	1	5	0	0
University of Sheffield	Biology BSc	16	22	14	Climate change and sustainability; conservation principles ; ecosystems in a changing global environment ; evolutionary biology ; genomics and wildlife forensics ; Palaeobiology ; population and community ecology ; population and community ecology 2 ; Conservation issues and management ; evolution and terrestial ecosystems ; topics in modern ecology; principles of evolution; principles of ecology…	principles of zoology; animal behaviour; animal diversity practicals;behavioural ecology; insect biology practicals; topics in modern zoology; Animal and plant science tutorials ;	Principles in plant ecology ; Animal and plant science tutorials ; Plant, cell, and Environment ; Tropical Forest Ecology and conservation; future plant: from laboratory to field; plant habitat and distribution;		Ecological identification skills ; Plant habitat and distribution;	52	22	6	7	0	2	Yes
University of Southampton	Biology (BSc)	6	27	34	Origins of Biodiversity ; Pure and Applied Population Ecology 2022-23;Freshwater Ecosystems 2022-23;Biodiversity and Conservation 2023-24;Evolution;Environmental Impact Assessment;Evolution and Genetics;	Animal Behaviour; adaptive physiology; Vertebrate Development;Vertebrate Zoology;Animal Behaviour;Behavioural Ecology;Biomedical Parasitology;Evolution and Development;Neuroscience;	Plant Development and Function ;Applied Plant Biology 2023-24;Plant Cell Biology 2023-24;	Behaviour and Ecology Field Course; Tropical Ecology Field Course;	Conservation management field course;	67	7	3	9	2	1
University College London	Biological science BSc	10	32	26	Species Conservation and Biodiversity (BIOL0032);Methods in Ecology and Evolution;Life on Earth; Energy and Evolution;Experimental Genetics and Model Systems;Evolutionary Genetics; Fundamentals of Ecology;Ecological Patterns and Processes;Environment and Society;GEOL0021 Biodiversity and Macroevolutionary Patterns A	Animal Biodiversity;The Biology of Development; Vertebrate Palaeontology and Evolution;Animal and Human Physiology: Integrative Physiology;BIOL0020 Sex, Genes and Evolution;BIOL0035 Vertebrate Life and Evolution; BIOL0048 Behavioural Ecology for the Anthropocene;	Plant Evolution and Ecology (BIOL0042);	Field module in Ecological and Evolutionary Genetics	Introduction to Field Ecology;	68	9	1	7	0	1
University of Warwick	Biological sciences BSc	8	7	10	Environmental Biology;Ecology Principles and Processes;Biological Oceanography;Evolution;	Animal and Plant Biology;	Animal and Plant Biology;Plant Molecular Development;			25	4	2	1	0	0
London School of Economics	no comparable biology program									0	0	0	0	0	0
University of Glasgow	no comparable biology program	NA								0	0	0	0	0	0	Yes
King's College London	no comparable biology program									0	0	0	0	0	0
										957	156	59	122	18	9
										100	16.3009	6.1651	12.7482	1.88088	0.940439
														971	0
Univeristy	Biology program title	total number modules	Ecology and affiliated life science - implied focus plants or strong ecological context	Dedicated animals content	Key or central plant focus)	Modules with some ID component	Modules with clear plant ID component							971	0
University of Birmingham	BSc Biological Sciences	37	4	2	7	1	1
University of Bristol	Biology (BSc)	39	11	5	7	0	0
Cardiff University	Biological Sciences (BSc)	36	8	1	3	1	0
Durham University	Biological Sciences	45	6	2	1	1	0
University of Edinburgh	BIOLOGICAL SCIENCES	66	15	13	12	1	1
University of Exeter	BSc Biological Sciences	49	5	3	7	0	0
University of York	BSc (Hons) Biology	36	6	2	2	0	0
Imperial College London	Biological Sciences	44	8	2	3	2	0
University of Leeds	BSC Biology	65	10	6	8	2	2
University of Liverpool	Biological Sciences (BSc)	102	8	0	15	3	0
University of Manchester	BSc Biology	76	8	1	7	1	0
Newcastle University	Biology	39	5	4	7	1	1
University of Nottingham	Biology BSc	50	10	5	10	1	0
Queen Mary University of London	Biology	36	5	0	4	2	0
Queen's University Belfast	Biological Sciences	25	5	1	5	0	0
University of Sheffield	Biology BSc	52	22	6	7	0	2
University of Southampton	Biology (BSc)	67	7	3	9	2	1
University College London	Biological science BSc	68	9	1	7	0	1
University of Warwick	Biological sciences BSc	25	4	2	1	0	0
London School of Economics	no comparable biology program	0	0	0	0	0	0
University of Glasgow	no comparable biology program	0	0	0	0	0	0
King's College London	no comparable biology program	0	0	0	0	0	0
TOTAL	19	957	156	59	122	18	9

## Sheet: Plant Science programs
Uni	Program title	number of modules 1st year	number of modules 2nd year	number of modules 3rd year	General ecology modules (may mention plants etc)	List plant modules	Modules with som ID component	Modules with clear ID component	total number modules	number related modules	number plant modules	number some ID modules	dedicated ID module
University of Aberdeen	Plant and soil science BSc	47			Ecology and environmental science (BI1511);BI1012: DIVERSITY OF LIFE 1;BI1512: DIVERSITY OF LIFE 2 (2020-2021);BI2020: ECOLOGY ;BI4802: TOPICS IN CONSERVATION BIOLOGY;BI3806: CONSERVATION IN PRACTICE;BI35F2: CONSERVATION ISSUES IN SCOTLAND;BI3507: SOCIETY AND ENVIRONMENT;BI25F6: FIELD BIOLOGY;BI25F2: COASTAL BIODIVERSITY;BI25F1: FRESHWATER AND TERRESTRIAL ECOLOGY;BI2509: CONSERVATION BIOLOGY ;BI2…	BI25P4: PLANTS, PEOPLE, AND THE ENVIRONMENT;PL3505: PLAnT-ENVIRONMENT INTERACTIONS;PL3304: ECOSYSTEM PROCESSES;	BI35F3: MEDITERRANEAN MARINE BIOLOGY FIELD COURSE;BI25F7: FIELD BIOLOGY;	BI15F1: PLANTS AND THEIR HABITATS IN NORTHERN SCOTLAND;	47	13	3	2	1
Aberystwyth University	Plant biology BSc	11	7	8	BR13510 Ecology; BR14310 Evolution and the Diversity of Life; BR13210 The Biosphere;	BR20320 Agronomy and Crop Improvement; BR21120 Climate Change: Plants, Animals and Ecosystems; BR23520 Controlled Environment Crop Production and Horticulture; BR10810 The Development and Management of British Habitats; BR13610 The Green Planet; BR35820 Frontiers in Plant Science; BR37220 Crop and Grassland Production Science; BR30420 The Agri-Environment;		BR21420 Ecological Surveying; BR25820 Aquatic Botany; BR36620 Terrestrial Ecology Fieldcourse; BR30120 Tropical Rainforest Ecology and Conservation (Trec) Field Course;	26	3	8	0	4
Canterbury Christ Church University	Plant science	6	9	7	Diversity of Life;	Genetics of Plant Breeding 1; Soil Science and Plant Nutrition; Plant Pests and Pathogen; Plant Physiology and Development; Advanced Plant Growth and Development; Molecular Plant Microbe Interactions; Genetics of Plant Breeding 2;	Plants in the Environment;		22	1	7	1	0
Edge Hill University	Plant science	7	12	11	SCI1107 Biology in Practice; SCI1113 Biodiversity; SCI2333 Biogeography; SCI3325 Ecological Interactions;SCI3309 Biodiversity and Conservation;SCI3311Ecological Genetics;SCI2341 Up-Canopy Biology;	SCI2338 Plant Form and Physiology; SCI3355 Plant Science Research Project; SCI3336 Plants and People; GEO3077 Wetlands;		SCI1112 Ecology;SCI2330 Field Botany;SCI2337 Plant Diversity;	30	7	4	0	3
University of Nottingham	Plant science	6	13	11	The ecology of natural and managed ecosystems; tutorials in environmental sciences; environmental science and society; ecosystem processess;	Plant Science research tutorials; introduction to plant science; Applied plant physiology: from cell to crop; The Green Planet; Plant pests and diseases; Economic analysis for agricultural and environmental science; Plant science research project; Molecular plant pathology; Plants and the light environment; genetic improvements of crop plants; Sex, flwoers, and biotechnology; current issues in cr…		Forest ecology and management;	30	4	16	0	1
University of Sheffield	Plant science	15	14	15	Climate change and sustainability; Principles of ecology and conservation; Conservation principles; Ecosystems in a changing global environment; Palaeobiology; population and community ecology 2; Tropical forest ecology and conservation; Conservation issues and management; evolution of terrestrial ecosystems; Topics in modern ecology;	Principles in plant science; Animal and plant science tutorials; Plant, cell, and environment; Biotechnology and food security;environmental biology practicals; symbiosis; Future plants: from laboratory to field; evolutionary ecology (equal animals and plant content); global change; plant biotechnology; sustainable agro-ecosystems;	plant habitat and distribution;	Ecological identification skills;	44	10	11	1	1
University of Glasgow	Molecular and Cellular Biology (with Plant Science) BSc (Hons)	25			ENVIRONMENTAL BIOLOGY 1 BIOL1010;	PLANT MOLECULAR BIOLOGY 4Y OPTION BIOL4112;PLANT BIOTECHNOLOGY 4B OPTION BIOL4110			25	1	1	0	0
University of Manchester	BSC Plant Science	21	32	14	BIOL10511 Biodiversity; BIOL10521 Genes, Evolution and Development; Non-Residential Field Course in Ecology & Behaviour ; EART10602 Introduction to Ecology;BIOL21211 Ecology & Ecosystems; BIOL21442 Disease in Nature; Living with Climate Change (L) BIOL31541;	BIOL21202 Plants for the Future;BIOL31501 Green Biotechnology;		BIOL10622 Field Course in Mediterranean Biodiversity and Conservation;	67	7	2	0	1
University of Bristol	Plant Sciences	14	10	15	Diversity of Life Part A BIOL10010; Life Processes Part A BIOL10009; Life Processes Part B BIOL10008; Current Topics in Biology BIOL10001; Sustainable Development UNIV10001; Evolutionary Biology BIOL20212; Ecology and Conservation BIOL20025 (non-descript);	Animal and Plant Physiology BIOL20022; Plants and Planet BIOL20021; Ecology and Conservation BIOL20025; The Ecology of Food Production and the Farmed Landscape BIOL30009; Plant Evolution, Development and Diversity BIOL30007; Agricultural Biotechnology BIOL31129 ; Plant Environmental Adaptation BIOL30005;			39	7	7	0	0
Newcastle University	Applied Plant Science BSc (Hons)				ACE1022 : Crop Pests;BIO1020 : Genetics and Evolution;BIO1022 : Ecology and Conservation; ACE2077 : Sustainable Solutions;BIO2028 : Biodiversity, Ecology and Conservation;BIO3042 : Biotechnology: Applications;	ACE1008 : Environment and Land Resources;ACE1041 : Agri-Food Supply Chains;ACE2024 : Principles of Agronomy and Crop Improvement;ACE2069 : Dissertation and Research Preparation;BIO2035 : Plant Biology;ACE2018 : Arable Crops;ACE3034 : Applied Crop Protection;BIO3052 : Global challenges in plant science research;ACE3908 : Dissertation;ACE3023 : Combinable Crops;ACE3088 : Forage Utilization;ACE3909 …		BIO2003 : Field Identification Skills;ACE3037 : Crop Pests Field Course;	0	6	14	0	2
University of Edinburgh	Biological Sciences (Plant Science) (BSc) C200		66		Biology, Ecology and Environment 1 (BILG08017);Origin and Diversity of Life 1 (BILG08001);Population and Community Ecology 3 (BILG09009);Conservation and Management of Natural Populations (ECLG10009);Ecology Research Project (ECLG10008);Ecology Synoptic Paper (ECLG10006);Evolution and Climate Change (ZLGY10023);Molecular Ecology (ZLGY10007);Conservation and Management of Natural Populations (ECLG…	The Green Planet 2 (BILG08016);Applied Plant Biology 3 (BILG09020);Evolution and Ecology of Plants 3 (BILG09011);Molecular and Synthetic Plant Biology 3 (BILG09021);Fungi and Plant Pathology (PLSC10004);Molecular Strategies for Survival: Time, Light and Stress (PLSC10025);Plant Biotechnology (PLSC10023);Plant Evolution (PLSC10020);Plant Geography (PLSC10018);Plant Growth and Development (PLSC1002…	Plant Science Field Course (PLSC10002);	Biological Sciences (Ecology) Field Course (ECLG10007);	66	11	13	1	1
									396	70	86	5	14
SRUC Scotland's Rural College	Horticulture
Writtle University College	Horticulture
Nottingham Trent University	Horticulture
University of the Highlands and Islands (UHI)	Horticulture
University Centre Askham Bryan	Applied Horticulture (top-up) BSc (Hons)
University Centre Myerscough	Horticultural Science and Management (Top-up) BSc (Hons)
University of Greenwich	Commercial Horticulture BSc (Hons)
Cornwall College	Horticulture (Plant sciences)
Newcastle University	Horticulture and applied plant sciences
University Centre Myerscough	Applied plant sciences	foundation
University of Cumbria	Woodland Ecology and Conservation (with Integrated Foundation Year)

## Sheet: plant programs plant content
List plant modules	identification and fieldwork	physiology	Genetics	Ecology and environment	bioenegetics	agriculture and industry	General
	BI35F3: MEDITERRANEAN MARINE BIOLOGY FIELD COURSE;	PL3505: PLAnT-ENVIRONMENT INTERACTIONS	Genetics of Plant Breeding 1	PL3304: ECOSYSTEM PROCESSES	PLANT MOLECULAR BIOLOGY 4Y OPTION BIOL4112		BR35820 Frontiers in Plant Science
	Plants in the Environment;	Molecular plant pathology	Genetics of Plant Breeding 2	BR21120 Climate Change: Plants, Animals and Ecosystems		BR20320 Agronomy and Crop Improvement	SCI3355 Plant Science Research Project
	plant habitat and distribution;	Soil Science and Plant Nutrition		BR10810 The Development and Management of British Habitats	plant biotechnology	BR23520 Controlled Environment Crop Production and Horticulture	Plant Science research tutorials
	Plant Science Field Course (PLSC10002);	Plant Physiology and Development		BR13610 The Green Planet	Molecular and Synthetic Plant Biology 3 (BILG09021)	BR37220 Crop and Grassland Production Science	introduction to plant science
	BI15F1: PLANTS AND THEIR HABITATS IN NORTHERN SCOTLAND;	Advanced Plant Growth and Development		GEO3077 Wetlands	Molecular Strategies for Survival: Time, Light and Stress (PLSC10025)	BR30420 The Agri-Environment	Principles in plant science
	BR21420 Ecological Surveying	Molecular Plant Microbe Interactions		The Green Planet		Economic analysis for agricultural and environmental science	Plant science research project
	BR25820 Aquatic Botany	SCI2338 Plant Form and Physiology		environmental biology practicals		current issues in crop sciences	Animal and plant science tutorials
	BR36620 Terrestrial Ecology Fieldcourse	Applied plant physiology: from cell to crop		ACE1008 : Environment and Land Resources		plant disease control	symbiosis
	BR30120 Tropical Rainforest Ecology and Conservation (Trec) Field Course	Plants and the light environment		Ecology and Conservation BIOL20025		field crops cereals	ACE2069 : Dissertation and Research Preparation
	SCI1112 Ecology	Sex, flwoers, and biotechnology		The Green Planet 2 (BILG08016)		Biotechnology and food security	BIO3052 : Global challenges in plant science research
	SCI2330 Field Botany	plants and the soil environment		Evolution and Ecology of Plants 3 (BILG09011)		sustainable agro-ecosystems	ACE3908 : Dissertation
	SCI2337 Plant Diversity	plant cell signalling		Plant Geography (PLSC10018)		The Ecology of Food Production and the Farmed Landscape BIOL30009	Applied Plant Biology 3 (BILG09020)
	Forest ecology and management	Plant, cell, and environment		Plant Evolution (PLSC10020)		Agricultural Biotechnology BIOL31129
	Ecological identification skills	Animal and Plant Physiology BIOL20022		BIO3040 : Current Research in Ecology		ACE1041 : Agri-Food Supply Chains	Plant Science Synoptic Examination (PLSC10006)
	BIOL10622 Field Course in Mediterranean Biodiversity and Conservation;	evolutionary ecology (equal animals and plant content)		Animal-Plant Interaction (ZLGY10020)		ACE2024 : Principles of Agronomy and Crop Improvement	Plant Science Research Project
	BIO2003 : Field Identification Skills	Plant Evolution, Development and Diversity BIOL30007		global change		ACE2018 : Arable Crops	BIO3053 : Current Research in Plant and Microbial Biology
	ACE3037 : Crop Pests Field Course	Plant Environmental Adaptation BIOL30005		Plants and Planet BIOL20021		ACE3034 : Applied Crop Protection
	Biological Sciences (Ecology) Field Course (ECLG10007);	BIO2035 : Plant Biology		BI25P4: PLANTS, PEOPLE, AND THE ENVIRONMENT		ACE3023 : Combinable Crops
	BI25F7: FIELD BIOLOGY;	Fungi and Plant Pathology (PLSC10004)		SCI3336 Plants and People		ACE3088 : Forage Utilization
		Plant Growth and Development (PLSC10024)				ACE3909 : Precision Agriculture incorporating Non-Combinable Crops
		Plant pests and diseases				Future plants: from laboratory to field
		Plant Pests and Pathogen				BIOL21202 Plants for the Future
						BIOL31501 Green Biotechnology
						Plant Biotechnology (PLSC10023)
						genetic improvements of crop plants
						PLANT BIOTECHNOLOGY 4B OPTION BIOL4110

## Sheet: Sheet3
University	Biology program title	Total number modules offered	Ecology and affiliated life science - implied focus plants or strong ecological context	Key or central plant focus)	Dedicated animals content	Modules with some ID component	Modules with clear plant ID component	Does uni offer Plant science course
University of Birmingham	BSc Biological Sciences	37	4	2	7	1	1	No
University of Bristol	Biology (BSc)	39	11	5	7	0	0	Yes
Cardiff University	Biological Sciences (BSc)	36	8	1	3	1	0	No
Durham University	Biological Sciences	45	6	2	1	1	0	No
University of Edinburgh	Biological Sciences	66	15	13	12	1	1	Yes
University of Exeter	BSc Biological Sciences	49	5	3	7	0	0	No
University of York	BSc (Hons) Biology	36	6	2	2	0	0	No
Imperial College London	Biological Sciences	44	8	2	3	2	0	No
University of Leeds	BSC Biology	65	10	6	8	2	2	No
University of Liverpool	Biological Sciences (BSc)	102	8	0	15	3	0	No
University of Manchester	BSc Biology	76	8	1	7	1	0	Yes
Newcastle University	Biology	39	5	4	7	1	1	Yes
University of Nottingham	Biology BSc	50	10	5	10	1	0	Yes
Queen Mary University of London	Biology	36	5	0	4	2	0	No
Queen's University Belfast	Biological Sciences	25	5	1	5	0	0	No
University of Sheffield	Biology BSc	52	22	6	7	0	2	Yes
University of Southampton	Biology (BSc)	67	7	3	9	2	1	No
University College London	Biological science BSc	68	9	1	7	0	1	No
University of Warwick	Biological sciences BSc	25	4	2	1	0	0	No
Total		957	156	59	122	18	9
Proportion		589	16.3009	6.1651	12.7482	1.88088	0.940439
Degree program	Non-plant related	Ecology and life science	Animals content	Plant content	Some plant ID	Clear plant ID
Proportion	61.5465	16.3009	12.7482	6.1651	1.88088	0.940439
Number modules	589	156	122	59	18	9
University	Biology program title	Total modules offered	Related modules	Plant focused modules	Some ID component	Strong ID component
University of Aberdeen	Plant and soil science BSc	47	13	3	2	1
Aberystwyth University	Plant biology BSc	26	3	8	0	4
Canterbury Christ Church University	Plant science	22	1	7	1	0
Edge Hill University	Plant science	30	7	4	0	3
University of Nottingham	Plant science	30	4	16	0	1
University of Sheffield	Plant science	44	10	11	1	1
University of Glasgow	Molecular and Cellular Biology (with Plant Science) BSc (Hons)	25	1	1	0	0
University of Manchester	BSC Plant Science	67	7	2	0	1
University of Bristol	Plant Sciences	39	7	7	0	0
Newcastle University	Applied Plant Science BSc (Hons)	0	6	14	0	2
University of Edinburgh	Biological Sciences (Plant Science) (BSc) C200	66	11	13	1	1

## Sheet: Sheet1
		JACS principal subject v2
Academic Year	Fee eligibility	(C1) Biology	(C2) Botany	(C3) Zoology	(C4) Genetics					JACS principal subject v2
2007/08	Eligible to pay home fees	7150	40	1075	400					(C1) Biology	(C2) Botany	(C3) Zoology	(C4) Genetics	Total non-botany
	Not eligible to pay home fees	320	0	15	45				2007/08	7470	40	1090	445	9005
2008/09	Eligible to pay home fees	7320	35	1130	435				2008/09	7720	40	1150	475	9345
	Not eligible to pay home fees	400	5	20	40				2009/10	8165	50	1280	420	9865
2009/10	Eligible to pay home fees	7755	50	1265	390				2010/11	7825	30	1415	395	9635
	Not eligible to pay home fees	410	0	15	30				2011/12	8480	40	1570	425	10475
2010/11	Eligible to pay home fees	7460	30	1395	355				2012/13	7700	65	1385	415	9500
	Not eligible to pay home fees	365	0	20	40				2013/14	8555	50	1725	445	10725
2011/12	Eligible to pay home fees	8085	40	1545	375				2014/15	8990	50	1875	480	11345
	Not eligible to pay home fees	395	0	25	50				2015/16	9045	45	1760	440	11245
2012/13	Eligible to pay home fees	7210	60	1355	375				2016/17	8735	60	1745	515	10995
	Not eligible to pay home fees	490	5	30	40				2017/18	8865	75	1865	445	11175
2013/14	Eligible to pay home fees	7995	50	1685	400				2018/19	9110	70	1940	430	11480
	Not eligible to pay home fees	560	0	40	45				Total	100660	615	18800	5330	124790
2014/15	Eligible to pay home fees	8425	40	1835	420
	Not eligible to pay home fees	565	10	40	60				ratio	125:24958	1:202.9
2015/16	Eligible to pay home fees	8480	40	1710	380
	Not eligible to pay home fees	565	5	50	60
2016/17	Eligible to pay home fees	8220	50	1690	450
	Not eligible to pay home fees	515	10	55	65
2017/18	Eligible to pay home fees	8255	65	1815	380
	Not eligible to pay home fees	610	10	50	65
2018/19	Eligible to pay home fees	8410	60	1870	350
	Not eligible to pay home fees	700	10	70	80
3a	First year full-time undergraduates by qualification aim, subject area, age group and expected length of programme
3b	First year full-time other undergraduate students by subject of study, age group and expected length of programme
	First year part-time UK domiciled first degree students by subject of study and highest qualification on entry
6a
										HESA archive	full time	full time other	part time	sum	HESA report	discrep
										Biology	6725	345	720	7790	7150	640
										Botany	30	60	10	100	40	60
										Zoology	1080	40	10	1130	1075	55
										Genetics	440	0	0	440	400	40

## Sheet: final_data_student_number
Year	Total non-botany (C1,C3,C4)	(C2) Botany
2007/08	9005	40	9045	0.442233
2008/09	9345	40	9385	0.426212
2009/10	9865	50	9915	0.504286
2010/11	9635	30	9665	0.310398
2011/12	10475	40	10515	0.380409
2012/13	9500	65	9565	0.679561
2013/14	10725	50	10775	0.464037
2014/15	11345	50	11395	0.438789
2015/16	11245	45	11290	0.398583
2016/17	10995	60	11055	0.542741
2017/18	11175	75	11250	0.666667
2018/19	11480	70	11550	0.606061
Total	124790	615	125405	0.490411
C1 contains: C100 Biology, C110 Applied Biology, C120 Behavioural Biology… C180 Ecology and C3 Zoology, C4 genetics.

## Sheet: Sheet5
IN US	https://www.usnews.com/best-colleges/botany-major-2603
Colleges Offering agriculture	15
Colleges Offering a Botany/Plant science Major	45
Colleges Offering a Plant science Major	79
Colleges Offering a zoology/animal biology	79
Colleges Offering animal biology	93
Colleges Offering a biology Major	1272
IN UK	https://digital.ucas.com/coursedisplay/results/providers?destination=Undergraduate&pageNumber=1&searchTerm=zoology
Plant science	18
Horticulture
zoology	57
biology	142
What data do we want
need to understand plant content of course
biology
ecology
zoology
plant science
E.g.	zoology at reading are offered: Plant Diversity, Structure and Utilisation/Diversity and Identification of Plants
	zoology at Aberythwyth are offered: The Green Planet (tenuious) / TREC
